# Supplementary material for: Subtypes of breast cancer show different spatial distributions of brain metastases
Source: PLoS One. 2017 Nov 20;12(11):e0188542. doi: 10.1371/journal.pone.0188542 (PMC5695816; doi:10.1371/journal.pone.0188542)
Supplement: S1 File — (XLSX) [file pone.0188542.s001.xlsx]

## Sheet: basal
id	Lobe	Anatomical Region	Basal, %	Basal, count	Non-Basal, %	Non-Basal, count	Chi2	P-value
1	Frontal	Precentral gyrus (L)	33.33	8	17.11	13	2.9	0.089
2	Frontal	Precentral gyrus (R)	20.83	5	13.16	10	0.84	0.359
3	Frontal	Superior frontal gyrus (L)	37.5	9	10.53	8	9.41	0.002	1
4	Frontal	Superior frontal gyrus (R)	12.5	4	15.79	12	0.15	0.694
5	Frontal	Orbitofrontal cortex (superior) (L)	8.33	2	6.58	5	0.09	0.769
6	Frontal	Orbitofrontal cortex (superior) (R)	8.33	2	5.26	4	0.3	0.581
7	Frontal	Dorsolateral PFC (L)	33.33	8	9.21	7	8.32	0.004	1
8	Frontal	Dorsolateral PFC (R)	20.83	5	19.74	15	0.01	0.907
9	Frontal	Orbitofrontal cortex (middle) (L)	4.17	1	6.58	5	0.19	0.664
10	Frontal	Orbitofrontal cortex (middle) (R)	8.33	2	5.26	4	0.3	0.581
11	Frontal	Inferior frontal gyrus (operculuar) (L)	8.33	2	7.89	6	0	0.945
12	Frontal	Inferior frontal gyrus (opercular) (R)	16.67	4	9.21	7	1.04	0.309
13	Frontal	Inferior frontal gyrus (triangular) (L)	12.5	3	7.89	6	0.47	0.492
14	Frontal	Inferior frontal gyrus (triangular) (R)	20.83	5	7.89	6	3.12	0.077
15	Frontal	Inferior frontal gyrus (orbitalis) (L)	4.17	1	9.21	7	0.63	0.427
16	Frontal	Inferior frontal gyrus (orbitalis) (R)	8.33	2	5.26	4	0.3	0.581
17	Frontal	Rolandic operculum (L)	12.5	3	9.21	7	0.22	0.64
18	Frontal	Rolandic operculum (R)	16.67	4	7.89	6	1.56	0.212
19	Frontal	Supplementary motor area (L)	29.17	7	11.84	9	4.07	0.044	1
20	Frontal	Supplementary motor area (R)	8.33	2	13.16	10	0.4	0.526
21	Frontal	Olfactory (L)	4.17	1	2.63	2	0.15	0.701
22	Frontal	Olfactory (R)	8.33	2	5.26	4	0.3	0.581
23	Frontal	Dorsomedial PFC (L)	20.83	5	5.26	5	5.4	0.02	1
24	Frontal	Dorsomedial PFC (R)	8.33	2	6.58	5	0.09	0.769
25	Frontal	Ventromedial PFC (L)	8.33	2	5.26	4	0.3	0.581
26	Frontal	Ventromedial PFC (R)	12.5	3	2.63	2	3.74	0.053
27	Frontal	Rectus gyrus (L)	8.33	2	3.95	3	0.74	0.39
28	Frontal	Rectus gyrus (R)	12.5	3	5.26	4	1.47	0.226
29	Frontal	Insula (L)	16.67	4	13.16	11	0.19	0.666
30	Frontal	Insula (R)	25	6	9.21	7	4.02	0.045	1
31	Limbic	Ventral ACC (L)	16.67	4	10.53	9	0.65	0.42
32	Limbic	Ventral ACC (R)	16.67	4	7.89	7	1.56	0.212
33	Limbic	Dorsal ACC (L)	37.5	10	14.47	11	6.04	0.014	1
34	Limbic	Dorsal ACC (R)	25	6	17.11	13	0.74	0.39
35	Limbic	Posterior cingulate cortex (L)	12.5	3	6.58	6	0.87	0.351
36	Limbic	Posterior cingulate cortex (R)	4.17	1	6.58	5	0.19	0.664
37	Limbic	Hippocampus (L)	8.33	2	15.79	12	0.84	0.359
38	Limbic	Hippocampus (R)	20.83	5	9.21	7	2.33	0.127
39	Limbic	Parahippocampal gyrus (L)	12.5	3	7.89	7	0.47	0.492
40	Limbic	Parahippocampal gyrus (R)	20.83	5	13.16	10	0.84	0.359
41	Limbic	Amygdala (L)	0	0	7.89	6	2.02	0.156
42	Limbic	Amygdala (R)	12.5	3	6.58	5	0.87	0.351
43	Occipital	Calcarine cortex (L)	20.83	5	18.42	14	0.07	0.793
44	Occipital	Calcarine cortex (R)	20.83	5	13.16	10	0.84	0.359
45	Occipital	Cuneus (L)	16.67	4	13.16	10	0.19	0.666
46	Occipital	Cuneus (R)	8.33	3	9.21	7	0.02	0.896
47	Occipital	Lingual gyrus (L)	33.33	8	21.05	16	1.51	0.219
48	Occipital	Lingual gyrus (R)	37.5	9	22.37	19	2.17	0.141
49	Occipital	Superior occipital gyrus (L)	16.67	4	11.84	9	0.38	0.54
50	Occipital	Superior occipital gyrus (R)	16.67	5	10.53	8	0.65	0.42
51	Occipital	Middle occipital gyrus (L)	25	6	11.84	9	2.48	0.116
52	Occipital	Middle occipital gyrus (R)	20.83	5	11.84	9	1.22	0.268
53	Occipital	Inferior occipital gyrus (L)	12.5	3	10.53	8	0.07	0.788
54	Occipital	Inferior occipital gyrus (R)	12.5	4	10.53	9	0.07	0.788
55	Occipital	Fusiform gyrus (L)	25	7	23.68	18	0.02	0.895
56	Occipital	Fusiform gyrus (R)	33.33	8	23.68	18	0.88	0.347
57	Parietal	Postcentral gyrus (L)	20.83	5	14.47	11	0.55	0.459
58	Parietal	Postcentral gyrus (R)	16.67	4	11.84	9	0.38	0.54
59	Parietal	Superior parietal lobule (L)	20.83	5	9.21	7	2.33	0.127
60	Parietal	Superior parietal lobule (R)	12.5	3	7.89	6	0.47	0.492
61	Parietal	Inferior parietal lobule (L)	8.33	2	9.21	7	0.02	0.896
62	Parietal	Inferior parietal lobule (R)	12.5	3	6.58	5	0.87	0.351
63	Parietal	Supramarginal gyrus (L)	8.33	2	6.58	5	0.09	0.769
64	Parietal	Supramarginal gyrus (R)	12.5	3	3.95	3	2.37	0.124
65	Parietal	Angular gyrus (L)	4.17	1	6.58	5	0.19	0.664
66	Parietal	Angular gyrus (R)	12.5	3	7.89	6	0.47	0.492
67	Parietal	Precuneus (L)	33.33	9	14.47	11	4.22	0.04	1
68	Parietal	Precuneus (R)	29.17	7	11.84	9	4.07	0.044	1
69	Parietal	Paracentral lobule (L)	16.67	4	6.58	5	2.27	0.132
70	Parietal	Paracentral lobule (R)	4.17	2	6.58	5	0.19	0.664
71	Subcortical	Caudate (L)	8.33	2	7.89	6	0	0.945
72	Subcortical	Caudate (R)	8.33	2	11.84	9	0.23	0.632
73	Subcortical	Putamen (L)	8.33	2	6.58	6	0.09	0.769
74	Subcortical	Putamen (R)	8.33	2	9.21	7	0.02	0.896
75	Subcortical	Pallidum (L)	0	1	3.95	3	0.98	0.323
76	Subcortical	Pallidum (R)	4.17	1	7.89	6	0.39	0.533
77	Subcortical	Thalamus (L)	8.33	3	9.21	7	0.02	0.896
78	Subcortical	Thalamus (R)	8.33	2	10.53	8	0.1	0.755
79	Temporal	Heschl's gyrus (L)	8.33	2	7.89	6	0	0.945
80	Temporal	Heschl's gyrus (R)	0	0	5.26	4	1.32	0.251
81	Temporal	Superior temporal gyrus (L)	12.5	3	14.47	11	0.06	0.808
82	Temporal	Superior temporal gyrus (R)	12.5	3	7.89	6	0.47	0.492
83	Temporal	Temporal pole (superior) (L)	8.33	2	9.21	7	0.02	0.896
84	Temporal	Temporal pole (superior) (R)	4.17	1	5.26	4	0.05	0.83
85	Temporal	Middle temporal gyrus (L)	20.83	6	18.42	14	0.07	0.793
86	Temporal	Middle temporal gyrus (R)	16.67	4	9.21	7	1.04	0.309
87	Temporal	Temporal pole (middle) (L)	4.17	1	7.89	7	0.39	0.533
88	Temporal	Temporal pole (middle) (R)	4.17	1	3.95	3	0	0.962
89	Temporal	Inferior temporal gyrus (L)	20.83	5	19.74	15	0.01	0.907
90	Temporal	Inferior temporal gyrus (R)	16.67	4	17.11	15	0	0.96
91	Cerebellum	Cerebelum-Crus1-L	33.33	8	26.32	20	0.45	0.504
92	Cerebellum	Cerebelum-Crus1-R	25	6	23.68	18	0.02	0.895
93	Cerebellum	Cerebelum-Crus2-L	33.33	8	26.32	20	0.45	0.504
94	Cerebellum	Cerebelum-Crus2-R	20.83	5	23.68	18	0.08	0.772
95	Cerebellum	Cerebelum-3-L	16.67	4	7.89	7	1.56	0.212
96	Cerebellum	Cerebelum-3-R	12.5	3	9.21	7	0.22	0.64
97	Cerebellum	Cerebelum-4-5-L	20.83	5	17.11	13	0.17	0.679
98	Cerebellum	Cerebelum-4-5-R	29.17	7	17.11	13	1.66	0.198
99	Cerebellum	Cerebelum-6-L	29.17	7	28.95	22	0	0.984
100	Cerebellum	Cerebelum-6-R	29.17	7	22.37	17	0.46	0.497
101	Cerebellum	Cerebelum-7b-L	29.17	7	18.42	14	1.27	0.26
102	Cerebellum	Cerebelum-7b-R	20.83	5	18.42	14	0.07	0.793
103	Cerebellum	Cerebelum-8-L	33.33	8	23.68	19	0.88	0.347
104	Cerebellum	Cerebelum-8-R	29.17	7	19.74	15	0.95	0.331
105	Cerebellum	Cerebelum-9-L	16.67	4	19.74	15	0.11	0.738
106	Cerebellum	Cerebelum-9-R	20.83	6	13.16	10	0.84	0.359
107	Cerebellum	Cerebelum-10-L	4.17	1	10.53	8	0.9	0.343
108	Cerebellum	Cerebelum-10-R	12.5	3	6.58	6	0.87	0.351
109	Cerebellum	Vermis-1-2	12.5	4	5.26	4	1.47	0.226
110	Cerebellum	Vermis-3	20.83	5	11.84	10	1.22	0.268
111	Cerebellum	Vermis-4-5	29.17	8	15.79	13	2.12	0.145
112	Cerebellum	Vermis-6	20.83	5	17.11	13	0.17	0.679
113	Cerebellum	Vermis-7	25	6	14.47	11	1.43	0.231
114	Cerebellum	Vermis-8	25	6	15.79	14	1.05	0.306
115	Cerebellum	Vermis-9	20.83	5	15.79	12	0.33	0.566
116	Cerebellum	Vermis-10	20.83	5	9.21	8	2.33	0.127

## Sheet: luminal
id	Lobe	Anatomical Region	Luminal, %	Non-Luminal, %	Chi2	P-value
1	Frontal	Precentral gyrus (L)	10.71	25	2.48	0.115
2	Frontal	Precentral gyrus (R)	17.86	13.89	0.25	0.618
3	Frontal	Superior frontal gyrus (L)	14.29	18.06	0.2	0.652
4	Frontal	Superior frontal gyrus (R)	14.29	15.28	0.02	0.901
5	Frontal	Orbitofrontal cortex (superior) (L)	7.14	6.94	0	0.972
6	Frontal	Orbitofrontal cortex (superior) (R)	7.14	5.56	0.09	0.764
7	Frontal	Dorsolateral PFC (L)	14.29	15.28	0.02	0.901
8	Frontal	Dorsolateral PFC (R)	17.86	20.83	0.11	0.738
9	Frontal	Orbitofrontal cortex (middle) (L)	7.14	5.56	0.09	0.764
10	Frontal	Orbitofrontal cortex (middle) (R)	7.14	5.56	0.09	0.764
11	Frontal	Inferior frontal gyrus (operculuar) (L)	3.57	9.72	1.04	0.309
12	Frontal	Inferior frontal gyrus (opercular) (R)	10.71	11.11	0	0.955
13	Frontal	Inferior frontal gyrus (triangular) (L)	7.14	9.72	0.16	0.686
14	Frontal	Inferior frontal gyrus (triangular) (R)	10.71	11.11	0	0.955
15	Frontal	Inferior frontal gyrus (orbitalis) (L)	10.71	6.94	0.39	0.533
16	Frontal	Inferior frontal gyrus (orbitalis) (R)	7.14	5.56	0.09	0.764
17	Frontal	Rolandic operculum (L)	3.57	12.5	1.79	0.181
18	Frontal	Rolandic operculum (R)	7.14	11.11	0.35	0.553
19	Frontal	Supplementary motor area (L)	14.29	16.67	0.09	0.771
20	Frontal	Supplementary motor area (R)	14.29	11.11	0.19	0.661
21	Frontal	Olfactory (L)	3.57	2.78	0.04	0.835
22	Frontal	Olfactory (R)	3.57	6.94	0.41	0.524
23	Frontal	Dorsomedial PFC (L)	7.14	9.72	0.16	0.686
24	Frontal	Dorsomedial PFC (R)	3.57	8.33	0.7	0.402
25	Frontal	Ventromedial PFC (L)	7.14	5.56	0.09	0.764
26	Frontal	Ventromedial PFC (R)	3.57	5.56	0.17	0.683
27	Frontal	Rectus gyrus (L)	3.57	5.56	0.17	0.683
28	Frontal	Rectus gyrus (R)	3.57	8.33	0.7	0.402
29	Frontal	Insula (L)	10.71	15.28	0.35	0.555
30	Frontal	Insula (R)	7.14	15.28	1.18	0.277
31	Limbic	Ventral ACC (L)	10.71	12.5	0.06	0.805
32	Limbic	Ventral ACC (R)	3.57	12.5	1.79	0.181
33	Limbic	Dorsal ACC (L)	10.71	23.61	2.1	0.148
34	Limbic	Dorsal ACC (R)	14.29	20.83	0.56	0.454
35	Limbic	Posterior cingulate cortex (L)	7.14	8.33	0.04	0.844
36	Limbic	Posterior cingulate cortex (R)	7.14	5.56	0.09	0.764
37	Limbic	Hippocampus (L)	10.71	15.28	0.35	0.555
38	Limbic	Hippocampus (R)	7.14	13.89	0.87	0.351
39	Limbic	Parahippocampal gyrus (L)	10.71	8.33	0.14	0.709
40	Limbic	Parahippocampal gyrus (R)	10.71	16.67	0.56	0.454
41	Limbic	Amygdala (L)	10.71	4.17	1.53	0.216
42	Limbic	Amygdala (R)	3.57	9.72	1.04	0.309
43	Occipital	Calcarine cortex (L)	17.86	19.44	0.03	0.856
44	Occipital	Calcarine cortex (R)	14.29	15.28	0.02	0.901
45	Occipital	Cuneus (L)	14.29	13.89	0	0.959
46	Occipital	Cuneus (R)	7.14	9.72	0.16	0.686
47	Occipital	Lingual gyrus (L)	21.43	25	0.14	0.707
48	Occipital	Lingual gyrus (R)	10.71	31.94	4.72	0.03	1
49	Occipital	Superior occipital gyrus (L)	14.29	12.5	0.06	0.812
50	Occipital	Superior occipital gyrus (R)	7.14	13.89	0.87	0.351
51	Occipital	Middle occipital gyrus (L)	14.29	15.28	0.02	0.901
52	Occipital	Middle occipital gyrus (R)	3.57	18.06	3.51	0.061
53	Occipital	Inferior occipital gyrus (L)	10.71	11.11	0	0.955
54	Occipital	Inferior occipital gyrus (R)	7.14	12.5	0.59	0.442
55	Occipital	Fusiform gyrus (L)	21.43	25	0.14	0.707
56	Occipital	Fusiform gyrus (R)	14.29	30.56	2.77	0.096
57	Parietal	Postcentral gyrus (L)	7.14	19.44	2.27	0.132
58	Parietal	Postcentral gyrus (R)	17.86	11.11	0.81	0.368
59	Parietal	Superior parietal lobule (L)	10.71	12.5	0.06	0.805
60	Parietal	Superior parietal lobule (R)	7.14	9.72	0.16	0.686
61	Parietal	Inferior parietal lobule (L)	10.71	8.33	0.14	0.709
62	Parietal	Inferior parietal lobule (R)	7.14	8.33	0.04	0.844
63	Parietal	Supramarginal gyrus (L)	3.57	8.33	0.7	0.402
64	Parietal	Supramarginal gyrus (R)	7.14	5.56	0.09	0.764
65	Parietal	Angular gyrus (L)	3.57	6.94	0.41	0.524
66	Parietal	Angular gyrus (R)	3.57	11.11	1.4	0.237
67	Parietal	Precuneus (L)	10.71	22.22	1.73	0.188
68	Parietal	Precuneus (R)	10.71	18.06	0.81	0.369
69	Parietal	Paracentral lobule (L)	3.57	11.11	1.4	0.237
70	Parietal	Paracentral lobule (R)	7.14	5.56	0.09	0.764
71	Subcortical	Caudate (L)	7.14	8.33	0.04	0.844
72	Subcortical	Caudate (R)	7.14	12.5	0.59	0.442
73	Subcortical	Putamen (L)	3.57	8.33	0.7	0.402
74	Subcortical	Putamen (R)	3.57	11.11	1.4	0.237
75	Subcortical	Pallidum (L)	3.57	2.78	0.04	0.835
76	Subcortical	Pallidum (R)	3.57	8.33	0.7	0.402
77	Subcortical	Thalamus (L)	7.14	9.72	0.16	0.686
78	Subcortical	Thalamus (R)	0	13.89	4.32	0.038	1
79	Temporal	Heschl's gyrus (L)	3.57	9.72	1.04	0.309
80	Temporal	Heschl's gyrus (R)	3.57	4.17	0.02	0.892
81	Temporal	Superior temporal gyrus (L)	3.57	18.06	3.51	0.061
82	Temporal	Superior temporal gyrus (R)	7.14	9.72	0.16	0.686
83	Temporal	Temporal pole (superior) (L)	10.71	8.33	0.14	0.709
84	Temporal	Temporal pole (superior) (R)	3.57	5.56	0.17	0.683
85	Temporal	Middle temporal gyrus (L)	7.14	23.61	3.55	0.059
86	Temporal	Middle temporal gyrus (R)	7.14	12.5	0.59	0.442
87	Temporal	Temporal pole (middle) (L)	7.14	6.94	0	0.972
88	Temporal	Temporal pole (middle) (R)	3.57	4.17	0.02	0.892
89	Temporal	Inferior temporal gyrus (L)	14.29	22.22	0.79	0.373
90	Temporal	Inferior temporal gyrus (R)	14.29	18.06	0.2	0.652
91	Cerebellum	Cerebelum-Crus1-L	17.86	31.94	1.98	0.159
92	Cerebellum	Cerebelum-Crus1-R	21.43	25	0.14	0.707
93	Cerebellum	Cerebelum-Crus2-L	17.86	31.94	1.98	0.159
94	Cerebellum	Cerebelum-Crus2-R	21.43	23.61	0.05	0.816
95	Cerebellum	Cerebelum-3-L	7.14	11.11	0.35	0.553
96	Cerebellum	Cerebelum-3-R	10.71	9.72	0.02	0.882
97	Cerebellum	Cerebelum-4-5-L	14.29	19.44	0.36	0.547
98	Cerebellum	Cerebelum-4-5-R	14.29	22.22	0.79	0.373
99	Cerebellum	Cerebelum-6-L	21.43	31.94	1.08	0.298
100	Cerebellum	Cerebelum-6-R	14.29	27.78	2.01	0.156
101	Cerebellum	Cerebelum-7b-L	7.14	26.39	4.5	0.034	1
102	Cerebellum	Cerebelum-7b-R	21.43	18.06	0.15	0.699
103	Cerebellum	Cerebelum-8-L	14.29	30.56	2.77	0.096
104	Cerebellum	Cerebelum-8-R	21.43	22.22	0.01	0.931
105	Cerebellum	Cerebelum-9-L	14.29	20.83	0.56	0.454
106	Cerebellum	Cerebelum-9-R	14.29	15.28	0.02	0.901
107	Cerebellum	Cerebelum-10-L	7.14	9.72	0.16	0.686
108	Cerebellum	Cerebelum-10-R	7.14	8.33	0.04	0.844
109	Cerebellum	Vermis-1-2	3.57	8.33	0.7	0.402
110	Cerebellum	Vermis-3	10.71	15.28	0.35	0.555
111	Cerebellum	Vermis-4-5	10.71	22.22	1.73	0.188
112	Cerebellum	Vermis-6	10.71	20.83	1.4	0.237
113	Cerebellum	Vermis-7	10.71	19.44	1.09	0.297
114	Cerebellum	Vermis-8	14.29	19.44	0.36	0.547
115	Cerebellum	Vermis-9	10.71	19.44	1.09	0.297
116	Cerebellum	Vermis-10	7.14	13.89	0.87	0.351

## Sheet: her2
id	Lobe	Anatomical Region	HER2, %	Non-HER2, %	Chi2	P-value
1	Frontal	Precentral gyrus (L)	20.83	21.15	0	0.969
2	Frontal	Precentral gyrus (R)	10.42	19.23	1.52	0.217
3	Frontal	Superior frontal gyrus (L)	8.33	25	4.91	0.027	1
4	Frontal	Superior frontal gyrus (R)	16.67	13.46	0.2	0.654
5	Frontal	Orbitofrontal cortex (superior) (L)	6.25	7.69	0.08	0.778
6	Frontal	Orbitofrontal cortex (superior) (R)	4.17	7.69	0.55	0.458
7	Frontal	Dorsolateral PFC (L)	6.25	23.08	5.54	0.019	1
8	Frontal	Dorsolateral PFC (R)	20.83	19.23	0.04	0.841
9	Frontal	Orbitofrontal cortex (middle) (L)	6.25	5.77	0.01	0.919
10	Frontal	Orbitofrontal cortex (middle) (R)	4.17	7.69	0.55	0.458
11	Frontal	Inferior frontal gyrus (operculuar) (L)	10.42	5.77	0.73	0.392
12	Frontal	Inferior frontal gyrus (opercular) (R)	8.33	13.46	0.67	0.413
13	Frontal	Inferior frontal gyrus (triangular) (L)	8.33	9.62	0.05	0.823
14	Frontal	Inferior frontal gyrus (triangular) (R)	6.25	15.38	2.13	0.145
15	Frontal	Inferior frontal gyrus (orbitalis) (L)	8.33	7.69	0.01	0.906
16	Frontal	Inferior frontal gyrus (orbitalis) (R)	4.17	7.69	0.55	0.458
17	Frontal	Rolandic operculum (L)	12.5	7.69	0.64	0.423
18	Frontal	Rolandic operculum (R)	8.33	11.54	0.28	0.594
19	Frontal	Supplementary motor area (L)	10.42	21.15	2.14	0.143
20	Frontal	Supplementary motor area (R)	12.5	11.54	0.02	0.882
21	Frontal	Olfactory (L)	2.08	3.85	0.27	0.606
22	Frontal	Olfactory (R)	6.25	5.77	0.01	0.919
23	Frontal	Dorsomedial PFC (L)	4.17	13.46	2.63	0.105
24	Frontal	Dorsomedial PFC (R)	8.33	5.77	0.25	0.616
25	Frontal	Ventromedial PFC (L)	4.17	7.69	0.55	0.458
26	Frontal	Ventromedial PFC (R)	2.08	7.69	1.65	0.199
27	Frontal	Rectus gyrus (L)	4.17	5.77	0.13	0.713
28	Frontal	Rectus gyrus (R)	6.25	7.69	0.08	0.778
29	Frontal	Insula (L)	14.58	13.46	0.03	0.872
30	Frontal	Insula (R)	10.42	15.38	0.54	0.461
31	Limbic	Ventral ACC (L)	10.42	13.46	0.22	0.64
32	Limbic	Ventral ACC (R)	10.42	9.62	0.02	0.894
33	Limbic	Dorsal ACC (L)	16.67	23.08	0.64	0.423
34	Limbic	Dorsal ACC (R)	18.75	19.23	0	0.951
35	Limbic	Posterior cingulate cortex (L)	6.25	9.62	0.38	0.535
36	Limbic	Posterior cingulate cortex (R)	6.25	5.77	0.01	0.919
37	Limbic	Hippocampus (L)	18.75	9.62	1.73	0.188
38	Limbic	Hippocampus (R)	10.42	13.46	0.22	0.64
39	Limbic	Parahippocampal gyrus (L)	6.25	11.54	0.85	0.356
40	Limbic	Parahippocampal gyrus (R)	14.58	15.38	0.01	0.911
41	Limbic	Amygdala (L)	6.25	5.77	0.01	0.919
42	Limbic	Amygdala (R)	8.33	7.69	0.01	0.906
43	Occipital	Calcarine cortex (L)	18.75	19.23	0	0.951
44	Occipital	Calcarine cortex (R)	12.5	17.31	0.45	0.501
45	Occipital	Cuneus (L)	12.5	15.38	0.17	0.678
46	Occipital	Cuneus (R)	10.42	7.69	0.23	0.634
47	Occipital	Lingual gyrus (L)	20.83	26.92	0.51	0.476
48	Occipital	Lingual gyrus (R)	29.17	23.08	0.48	0.488
49	Occipital	Superior occipital gyrus (L)	10.42	15.38	0.54	0.461
50	Occipital	Superior occipital gyrus (R)	12.5	11.54	0.02	0.882
51	Occipital	Middle occipital gyrus (L)	10.42	19.23	1.52	0.217
52	Occipital	Middle occipital gyrus (R)	16.67	11.54	0.55	0.46
53	Occipital	Inferior occipital gyrus (L)	10.42	11.54	0.03	0.858
54	Occipital	Inferior occipital gyrus (R)	12.5	9.62	0.21	0.645
55	Occipital	Fusiform gyrus (L)	25	23.08	0.05	0.822
56	Occipital	Fusiform gyrus (R)	29.17	23.08	0.48	0.488
57	Parietal	Postcentral gyrus (L)	18.75	13.46	0.52	0.471
58	Parietal	Postcentral gyrus (R)	8.33	17.31	1.78	0.182
59	Parietal	Superior parietal lobule (L)	8.33	15.38	1.18	0.278
60	Parietal	Superior parietal lobule (R)	8.33	9.62	0.05	0.823
61	Parietal	Inferior parietal lobule (L)	8.33	9.62	0.05	0.823
62	Parietal	Inferior parietal lobule (R)	6.25	9.62	0.38	0.535
63	Parietal	Supramarginal gyrus (L)	8.33	5.77	0.25	0.616
64	Parietal	Supramarginal gyrus (R)	2.08	9.62	2.51	0.113
65	Parietal	Angular gyrus (L)	8.33	3.85	0.89	0.345
66	Parietal	Angular gyrus (R)	10.42	7.69	0.23	0.634
67	Parietal	Precuneus (L)	16.67	21.15	0.33	0.568
68	Parietal	Precuneus (R)	12.5	19.23	0.84	0.359
69	Parietal	Paracentral lobule (L)	8.33	9.62	0.05	0.823
70	Parietal	Paracentral lobule (R)	6.25	5.77	0.01	0.919
71	Subcortical	Caudate (L)	8.33	7.69	0.01	0.906
72	Subcortical	Caudate (R)	14.58	7.69	1.21	0.271
73	Subcortical	Putamen (L)	8.33	5.77	0.25	0.616
74	Subcortical	Putamen (R)	12.5	5.77	1.38	0.24
75	Subcortical	Pallidum (L)	4.17	1.92	0.43	0.511
76	Subcortical	Pallidum (R)	10.42	3.85	1.66	0.198
77	Subcortical	Thalamus (L)	10.42	7.69	0.23	0.634
78	Subcortical	Thalamus (R)	16.67	3.85	4.56	0.033	1
79	Temporal	Heschl's gyrus (L)	10.42	5.77	0.73	0.392
80	Temporal	Heschl's gyrus (R)	6.25	1.92	1.22	0.27
81	Temporal	Superior temporal gyrus (L)	20.83	7.69	3.58	0.058
82	Temporal	Superior temporal gyrus (R)	8.33	9.62	0.05	0.823
83	Temporal	Temporal pole (superior) (L)	8.33	9.62	0.05	0.823
84	Temporal	Temporal pole (superior) (R)	6.25	3.85	0.3	0.582
85	Temporal	Middle temporal gyrus (L)	25	13.46	2.16	0.142
86	Temporal	Middle temporal gyrus (R)	10.42	11.54	0.03	0.858
87	Temporal	Temporal pole (middle) (L)	8.33	5.77	0.25	0.616
88	Temporal	Temporal pole (middle) (R)	4.17	3.85	0.01	0.935
89	Temporal	Inferior temporal gyrus (L)	22.92	17.31	0.49	0.484
90	Temporal	Inferior temporal gyrus (R)	18.75	15.38	0.2	0.654
91	Cerebellum	Cerebelum-Crus1-L	31.25	25	0.48	0.487
92	Cerebellum	Cerebelum-Crus1-R	25	23.08	0.05	0.822
93	Cerebellum	Cerebelum-Crus2-L	31.25	25	0.48	0.487
94	Cerebellum	Cerebelum-Crus2-R	25	21.15	0.21	0.648
95	Cerebellum	Cerebelum-3-L	8.33	11.54	0.28	0.594
96	Cerebellum	Cerebelum-3-R	8.33	11.54	0.28	0.594
97	Cerebellum	Cerebelum-4-5-L	18.75	17.31	0.04	0.851
98	Cerebellum	Cerebelum-4-5-R	18.75	21.15	0.09	0.764
99	Cerebellum	Cerebelum-6-L	33.33	25	0.84	0.359
100	Cerebellum	Cerebelum-6-R	27.08	21.15	0.48	0.488
101	Cerebellum	Cerebelum-7b-L	25	17.31	0.89	0.345
102	Cerebellum	Cerebelum-7b-R	16.67	21.15	0.33	0.568
103	Cerebellum	Cerebelum-8-L	29.17	23.08	0.48	0.488
104	Cerebellum	Cerebelum-8-R	18.75	25	0.57	0.451
105	Cerebellum	Cerebelum-9-L	22.92	15.38	0.92	0.337
106	Cerebellum	Cerebelum-9-R	12.5	17.31	0.45	0.501
107	Cerebellum	Cerebelum-10-L	12.5	5.77	1.38	0.24
108	Cerebellum	Cerebelum-10-R	6.25	9.62	0.38	0.535
109	Cerebellum	Vermis-1-2	6.25	7.69	0.08	0.778
110	Cerebellum	Vermis-3	12.5	15.38	0.17	0.678
111	Cerebellum	Vermis-4-5	18.75	19.23	0	0.951
112	Cerebellum	Vermis-6	20.83	15.38	0.5	0.479
113	Cerebellum	Vermis-7	16.67	17.31	0.01	0.932
114	Cerebellum	Vermis-8	16.67	19.23	0.11	0.739
115	Cerebellum	Vermis-9	18.75	15.38	0.2	0.654
116	Cerebellum	Vermis-10	10.42	13.46	0.22	0.64
